# Supplementary material for: Dental Caries in Children and Its Relationship with Parenting Styles: A Systematic Review
Source: Children (Basel). 2024 Oct 30;11(11):1324. doi: 10.3390/children11111324 (PMC11592684; doi:10.3390/children11111324)
Supplement: Supplementary file 1 [file children-11-01324-s001.zip]

Archive with 2 entries (2 files):
- Suppement S1. PRISMA_2020_checklist.pdf
- Supplement S2. The search strategy.pdf
